# Supplementary material for: A novel E2F1-regulated lncRNA, LAPAS1, is required for S phase progression and cell proliferation
Source: Oncotarget. 2021 May 25;12(11):1072–82. doi: 10.18632/oncotarget.27962 (PMC8169067; doi:10.18632/oncotarget.27962)
Supplement: Supplementary file 2 [file oncotarget-12-1072-s002.xlsx]

## Sheet: Sheet1
Supplementary Table 1: Genes whose expression was altered upon silencing of LAPAS1.
Upregulated
	NS VS siLAPAS1-1		NS VS-siLAPAS1-2
gene name	log2FoldChange	pvalue	log2FoldChange	pvalue
NLRP10	1.41731	0.00467125	4.57463	6.41623e-21
CPNE7	2.22553	0.00563848	4.1878	9.40466e-08
SPNS2	2.10417	6.30009e-18	4.11624	4.72524e-66
RADIL	1.28825	5.13265e-06	3.98193	3.87772e-47
VIP	1.07104	0.00215338	3.6318	1.48928e-26
GSX2	2.49886	0.00271577	3.58188	1.28008e-05
IZUMO1	1.83115	4.07594e-07	3.28626	2.24221e-20
SPX	1.66185	2.03501e-06	3.16461	1.19035e-19
SNCB	1.49486	7.44408e-05	3.14486	6.21526e-17
DKK2	1.81116	0.00131122	2.99836	9.14667e-08
TRBV30	3.31922	7.18501e-06	2.99186	6.30113e-05
LINC00524	2.25177	0.00560214	2.97147	0.000229384
NLRP3	1.0112	0.003746	2.97061	1.11672e-17
TGM4	2.13924	6.88507e-13	2.94781	3.43058e-23
CALCB	2.02145	4.72361e-06	2.88168	4.54138e-11
GOLT1A	2.44016	1.10071e-08	2.80379	5.15529e-11
INSC	1.65127	4.86026e-06	2.7651	1.18689e-14
FGD2	2.83567	3.28864e-05	2.75454	6.4118e-05
PPP1R26-AS1	1.09607	0.000377516	2.67518	1.07534e-18
VGF	1.49137	5.23615e-13	2.66899	3.2147e-38
RASIP1	1.27622	3.3845e-05	2.56745	2.99967e-17
SLIT3	1.66958	5.4419e-10	2.54376	2.4104e-21
THSD4	1.09737	1.11148e-05	2.52068	3.09166e-24
CPVL	3.28866	1.36972e-09	2.51284	5.39633e-06
TGM2	1.40333	1.25509e-07	2.50126	4.38813e-21
DCLK1	1.12937	0.000752624	2.45243	2.3082e-13
EFHD2	1.00294	0.000328206	2.40081	7.83746e-18
KCTD16	1.25564	0.00184956	2.30166	1.03773e-08
RNF144B	2.36509	1.39253e-17	2.28687	2.222e-16
CYTH4	2.25493	1.0202e-09	2.275	8.56075e-10
C4orf32	1.10817	0.000289062	2.2598	1.34307e-13
DUX4L19	1.73899	0.000130352	2.1882	1.44176e-06
ALOXE3	2.96668	1.09725e-23	2.18339	2.1929e-13
TMEM92-AS1	1.58343	0.00735865	2.16582	0.000232069
ABCC9	1.84677	1.15484e-07	2.15953	6.19253e-10
ABCB10	1.82489	2.92836e-10	2.12754	2.04376e-13
DMBT1	1.92923	9.9142e-08	2.12247	5.17902e-09
RAB39B	1.22734	2.39909e-08	2.09861	1.17199e-21
MARCO	1.72176	5.41097e-07	2.08643	1.26139e-09
MGLL	1.88041	1.62504e-16	2.07179	1.04668e-19
KRT15	1.15415	0.00419068	2.06259	3.01292e-07
KRT81	1.30619	2.08484e-08	2.04676	1.58821e-18
IL21R	1.69061	6.04455e-06	2.01741	6.69188e-08
TRBC2	1.29786	0.00531743	2.00992	1.4248e-05
MEGF10	1.41105	1.29208e-06	2.00181	6.31773e-12
GLP2R	1.04362	1.04234e-07	1.97736	5.80013e-24
AP3B2	1.38623	7.18477e-06	1.97583	1.31695e-10
STX11	1.5166	3.40272e-06	1.92419	3.73931e-09
HOXB9	1.35147	3.77728e-14	1.91878	6.00295e-27
PITPNC1	1.01461	0.000424379	1.89743	3.74245e-11
EN2	1.67631	9.80319e-08	1.8668	3.2137e-09
INIP	1.27849	4.64939e-09	1.86511	1.21078e-17
SH3BGRL2	1.57346	2.05043e-06	1.77872	8.19183e-08
RGS9	1.54872	2.70397e-11	1.76313	3.55277e-14
WNT7A	1.76618	1.07419e-10	1.75967	1.67104e-10
SLC25A15	1.29152	9.00836e-12	1.73892	3.98301e-20
SYT13	2.72921	3.66611e-14	1.73777	2.53469e-06
SYP	1.54631	5.54874e-06	1.71477	4.7651e-07
NEGR1	1.10248	0.000347281	1.70396	3.20554e-08
ADGRF4	2.90384	3.11835e-06	1.70194	0.00789511
GRIK5	1.36322	0.0032039	1.68764	0.000264587
C1QTNF1-AS1	1.69518	0.00126428	1.67615	0.00155205
C12orf73	1.3475	1.77952e-05	1.67212	1.02047e-07
TTC7B	1.92962	7.08732e-23	1.6701	1.90362e-17
AREG	1.91011	0.000390378	1.66438	0.00236108
BEX1	1.62541	6.61895e-08	1.63881	5.22446e-08
KIAA1755	2.60586	2.93036e-15	1.63555	1.14589e-06
TSPAN2	1.40521	1.51286e-06	1.63196	2.51031e-08
LINC01151	2.09269	0.000303536	1.62934	0.00574004
GPAT3	1.88312	1.04567e-10	1.62838	2.40822e-08
MITF	1.51596	1.11779e-05	1.62542	2.51927e-06
TTC9B	1.63354	0.000573411	1.62447	0.000686678
PTK2	1.52591	3.23787e-11	1.60307	3.17343e-12
ARHGAP22	1.13416	0.000640054	1.56832	2.28838e-06
ACP7	1.26063	0.00243526	1.5479	0.000200294
NEBL	2.27685	2.71251e-13	1.53046	1.2453e-06
LHX5	2.13952	3.24108e-11	1.52195	3.30511e-06
REPS2	1.59609	1.24081e-09	1.51138	1.0274e-08
AAED1	1.03893	1.22206e-06	1.50594	1.95577e-12
KCNG1	1.03885	1.82894e-06	1.48046	1.03514e-11
HHIP-AS1	1.115	0.000669941	1.47917	6.34349e-06
RGS7	1.15472	4.11547e-05	1.47811	1.54394e-07
TMEM243	1.10272	8.78991e-05	1.46152	2.01945e-07
SETD7	1.42439	1.85054e-06	1.43886	1.46422e-06
MYO7B	1.51149	1.15113e-11	1.43317	1.39149e-10
FOXA2	1.36133	1.18853e-09	1.43316	1.66438e-10
AQP3	1.2923	5.75447e-06	1.42314	6.34975e-07
IRAK2	1.59054	1.25404e-06	1.41912	1.83584e-05
CARD11	1.39939	7.25712e-15	1.41787	3.35925e-15
NTN4	1.64102	1.88238e-09	1.413	2.45641e-07
KLHDC8A	2.2636	2.44419e-21	1.4036	6.44957e-09
DAW1	1.99238	4.14027e-07	1.4009	0.000461783
N4BP3	1.16367	7.42504e-06	1.37452	1.24858e-07
VPS33A	1.0634	1.23789e-07	1.37337	8.63768e-12
ENOX1	1.71118	4.39548e-07	1.36263	7.32463e-05
INPP5A	2.02071	4.36603e-28	1.36163	1.62477e-13
MIR621	1.47673	6.86107e-05	1.36085	0.000274395
SRGN	1.2404	0.0063913	1.35013	0.00314403
HECA	1.01133	0.000509081	1.33916	4.19004e-06
ARHGEF16	2.35888	3.6081e-23	1.33207	3.49538e-08
IRX4	1.43391	2.35489e-05	1.33205	9.64102e-05
SH3GL3	1.63158	5.12751e-08	1.32431	1.18414e-05
CPOX	1.51358	8.11863e-17	1.30382	7.5624e-13
ZNF404	1.4603	0.000220515	1.30018	0.00103075
IL24	2.70703	6.20773e-17	1.29402	8.59352e-05
USP43	1.49892	2.07646e-09	1.28201	3.4422e-07
TULP3	1.60683	4.12801e-12	1.27123	4.27856e-08
SCN5A	1.14068	1.31656e-06	1.26961	7.39744e-08
OSTM1	1.2077	2.92976e-06	1.26796	9.58902e-07
LCP1	1.25855	8.43143e-08	1.25819	8.8663e-08
CDH1	2.02414	2.1727e-11	1.25775	3.86908e-05
SYTL5	1.83544	1.03326e-07	1.25595	0.000279945
NUAK2	1.12826	1.21189e-06	1.25242	7.57492e-08
C1orf226	2.00439	2.75893e-13	1.24758	7.00658e-06
ELOVL4	1.57381	3.11571e-08	1.24045	1.36017e-05
TTC9	1.18208	2.09546e-10	1.23159	3.91221e-11
SCEL	1.20147	0.000529554	1.23119	0.000413227
CDH4	1.08802	1.0452e-08	1.2289	1.0323e-10
B3GALT5-AS1	2.9097	1.13546e-11	1.2004	0.00742391
TMEM45B	1.55418	0.000237739	1.19501	0.0055138
CARMIL2	1.51851	6.43137e-11	1.17655	4.96046e-07
DYSF	1.4365	6.95819e-09	1.16329	2.76304e-06
LINC00888	1.38438	7.82145e-11	1.1597	5.67899e-08
SYN2	1.53899	1.75822e-10	1.15737	1.81617e-06
TMEM40	1.71147	8.76164e-07	1.1441	0.00117134
ISOC1	1.08763	1.51553e-07	1.14085	3.71875e-08
ACTR3B	1.12575	0.000550325	1.13736	0.000535859
DDX11-AS1	1.21604	0.000297113	1.12341	0.000928072
CGN	2.15276	8.83659e-29	1.12306	7.16572e-09
LINC02003	1.94166	1.00482e-07	1.11764	0.00279037
LCLAT1	1.33305	3.54411e-06	1.11486	0.000109591
NOS1AP	1.502	3.96962e-07	1.10335	0.000230795
NOS1	1.49594	1.08396e-08	1.08976	3.59057e-05
NRIP3	1.15675	3.45529e-08	1.08949	2.08667e-07
SAMD14	1.82599	1.37343e-09	1.08746	0.000364679
PRKCH	1.5301	2.18168e-10	1.08192	7.59881e-06
MDGA1	1.1188	0.000220111	1.07377	0.000411017
RBFOX1	1.82811	1.08978e-10	1.06081	0.000238078
NLRP5	1.33805	3.07994e-05	1.05663	0.00111885
RGS17	1.2063	2.3902e-06	1.05264	4.22829e-05
TCEA3	1.0163	0.00229083	1.03786	0.00199713
STX1B	2.24007	2.60178e-09	1.03611	0.00807708
TBC1D5	1.13056	0.00049245	1.00142	0.00203581
Downregulated
	NS-siLAPAS1-1		NS-siLAPAS1-2
gene name	log2FoldChange	pvalue	log2FoldChange	pvalue
HSPB3	-1.6064	0.00670747	-8.08329	5.97259e-10
CLEC7A	-2.67294	0.00121099	-5.35912	1.21695e-07
PLP1	-2.27287	0.00311983	-4.7533	6.10869e-08
STMN2	-1.80745	0.000417755	-4.12063	6.28993e-10
COL14A1	-1.94989	0.00278891	-3.49538	9.54238e-07
GABRR1	-2.91643	0.00526349	-3.48628	0.0014579
ACTL8	-2.46804	0.000694789	-3.4854	2.99525e-05
CFI	-3.3813	0.00223685	-3.43302	0.0024757
PI15	-3.87708	0.000206258	-3.32024	0.00116439
EGR4	-3.26533	0.000971029	-3.31939	0.00100447
SOX5	-1.44778	0.000691779	-3.18744	1.98863e-13
LINC00639	-2.67112	0.000126044	-3.18601	7.24154e-06
MAP2K6	-2.1914	3.94783e-06	-3.17634	1.90026e-10
IGFL2-AS1	-1.15759	8.27099e-05	-2.94148	2.67125e-22
LRRN1	-1.11208	0.00272749	-2.92661	3.54531e-15
CD180	-3.8962	1.03263e-05	-2.79376	0.00100205
KITLG	-1.03415	0.00316178	-2.77889	1.57042e-14
RASSF9	-1.20065	0.0068554	-2.72648	7.82756e-09
KRT14	-1.88273	0.00020533	-2.53546	7.09496e-07
NFIA-AS2	-3.43001	4.43869e-06	-2.47192	0.000613773
CHI3L2	-1.33398	4.20189e-05	-2.44864	6.90072e-13
FAM20A	-2.07058	0.00423944	-2.40261	0.00142853
CRYGS	-2.09298	0.000282649	-2.39699	4.12137e-05
SOX2	-1.49011	0.00111964	-2.37628	2.32489e-07
IFIT1	-1.81619	8.88739e-06	-2.32273	2.81143e-08
SOX4	-1.01117	0.00165955	-2.31078	7.26221e-13
PHLDA1	-2.08249	3.13704e-11	-2.28775	3.15672e-13
KIF3B	-1.44849	3.57873e-08	-2.22808	2.51248e-17
ZNF608	-1.28074	0.00159584	-2.18396	7.62655e-08
MAF	-1.85196	6.65091e-09	-2.15577	1.57147e-11
FER1L6	-1.74902	0.000996874	-2.12131	0.000100053
UNC80	-1.49675	0.000695851	-2.10171	2.75619e-06
SLC35F1	-1.69281	0.00079533	-2.09957	5.48154e-05
YPEL1	-1.41262	0.000561592	-2.0706	7.35429e-07
CMPK2	-1.74647	0.00708312	-2.00768	0.0027438
C10orf10	-1.07203	0.000319474	-2.00053	3.09809e-11
LINC01505	-1.87391	6.89865e-06	-1.98299	2.69918e-06
SMOC1	-1.21472	9.63377e-05	-1.98138	2.36248e-10
NPFFR1	-1.34892	0.00118757	-1.97924	2.44067e-06
LRBA	-1.26819	0.000730862	-1.89066	5.44134e-07
FMNL2	-3.02567	1.03587e-12	-1.84779	1.09137e-05
PCDHGA2	-1.86873	0.00158082	-1.80835	0.0026619
HSD17B3	-2.72739	1.57613e-09	-1.79783	4.85413e-05
ZSWIM4	-1.127	1.75772e-05	-1.7896	1.50987e-11
SEMA3C	-1.19737	0.00502363	-1.78757	2.93536e-05
SHISA2	-1.95074	7.14568e-07	-1.78705	5.88179e-06
MOCS2	-1.51499	3.21521e-11	-1.78423	6.94781e-15
WDR63	-1.05067	0.00162154	-1.73176	8.62478e-07
HCN1	-1.25339	3.58813e-06	-1.72219	5.02002e-10
ZNF285	-1.64869	0.00143615	-1.70339	0.00116727
SESN3	-1.65825	3.7277e-08	-1.70018	1.7166e-08
TMCO1	-1.28172	5.67947e-12	-1.68741	1.62161e-19
CREB3L2	-1.49615	9.21685e-06	-1.67922	6.66976e-07
CDK15	-1.71539	6.50927e-05	-1.6737	0.000107226
HRCT1	-1.24215	0.000330125	-1.64472	3.26314e-06
BCKDK	-1.35015	4.14267e-10	-1.63032	7.23928e-14
C2orf16	-1.27449	0.000380237	-1.58927	1.20444e-05
OCRL	-1.64427	8.18831e-09	-1.58352	2.94619e-08
TRIB2	-2.29014	7.12451e-13	-1.55416	1.10352e-06
LRP12	-1.86371	5.60499e-12	-1.54869	1.05319e-08
A2M-AS1	-1.49715	0.00103979	-1.54143	0.000846237
PDCL3P5	-1.85983	0.000304956	-1.54038	0.00286243
TTC5	-1.71297	2.42149e-15	-1.52232	2.27404e-12
RAPGEF6	-1.15451	0.00265106	-1.4904	0.000137573
RNF19A	-1.27615	2.22508e-05	-1.47743	9.46379e-07
ZNF112	-1.41184	0.00628776	-1.45789	0.00532136
KIAA1210	-2.3674	2.54798e-05	-1.45015	0.00935649
TMPRSS2	-1.27778	0.00130713	-1.41188	0.00048881
ATG10	-1.23221	3.75284e-08	-1.38988	8.42437e-10
TTC30A	-1.39739	1.33149e-05	-1.38981	1.71919e-05
PRICKLE1	-1.05055	0.00035253	-1.37354	3.14985e-06
SOX6	-1.75437	3.05512e-06	-1.37005	0.000267687
PIH1D2	-1.15693	0.00337353	-1.36625	0.000707361
GPR55	-2.42962	1.27192e-06	-1.35839	0.00522531
CDKN1C	-1.19391	4.42363e-07	-1.31689	3.23608e-08
TRAK2	-1.86814	6.06938e-09	-1.31019	4.51599e-05
ZNF793-AS1	-1.45271	0.000267995	-1.30904	0.00112892
CA8	-1.26443	3.12364e-05	-1.29101	2.73055e-05
TCP11L2	-2.16617	1.04726e-08	-1.27926	0.00064863
PTCHD4	-1.13889	1.44091e-06	-1.27185	1.04369e-07
F2R	-2.08923	2.73445e-18	-1.23138	2.59917e-07
PDE4B	-2.39327	1.12713e-08	-1.22977	0.00308783
RHOJ	-2.25422	5.64618e-13	-1.22565	5.62175e-05
FNDC3B	-1.26334	1.31196e-07	-1.22302	3.31165e-07
C3AR1	-1.98463	2.89825e-13	-1.21785	6.57454e-06
RGS16	-1.74504	6.16448e-10	-1.2178	1.56399e-05
ATF2	-1.16706	2.58327e-05	-1.21515	1.24841e-05
STRN3	-1.14115	0.000609548	-1.20762	0.000297524
TRAM1L1	-1.24889	0.000117693	-1.20023	0.000235538
FNBP1L	-1.80042	6.72635e-08	-1.18403	0.000383783
BBS12	-1.31085	0.00342292	-1.17585	0.0090405
ERGIC2	-1.08658	4.11962e-07	-1.17001	5.4331e-08
ENC1	-1.2088	8.01757e-05	-1.16268	0.000148711
TSC22D1	-1.37813	6.56623e-09	-1.1472	1.37557e-06
TMEM267	-2.55267	1.47898e-17	-1.14388	0.000108212
FOS	-1.67402	3.08045e-07	-1.14173	0.000471593
CASP2	-1.01198	0.000234217	-1.13607	3.7443e-05
ZNF808	-1.12851	0.00519495	-1.13579	0.00520036
USP6NL	-1.05046	4.66293e-05	-1.10734	1.80556e-05
ZDHHC20	-1.77833	1.85009e-10	-1.10458	7.26672e-05
HAS2	-2.66629	2.72359e-13	-1.07842	0.00258808
HOXA3	-1.44994	2.13804e-05	-1.07653	0.00159417
KIF6	-1.08972	0.000797845	-1.07089	0.00112881
L1CAM	-1.12491	0.00256393	-1.06953	0.00414518
ITGB8	-1.3656	0.000153295	-1.06567	0.00314519
FGD5-AS1	-1.22545	1.46938e-07	-1.06547	4.89707e-06
GLS	-1.92794	6.95613e-12	-1.06236	0.000156323
CCDC121	-1.27196	0.00013373	-1.05137	0.00170009
BIRC3	-1.31982	0.000200299	-1.05008	0.0032221
PGAP3	-1.04618	3.46536e-05	-1.03939	4.22833e-05
TRIQK	-1.4857	1.2934e-06	-1.02798	0.000793028
CCNG2	-1.31647	4.17807e-07	-1.02032	8.81815e-05
SH3TC2	-1.35652	9.27203e-08	-1.01234	6.74432e-05
RNF11	-2.54852	4.05722e-40	-1.00301	1.65106e-07
